# Supplementary material for: Are most published research findings false in a continuous universe?
Source: PLoS One. 2022 Dec 20;17(12):e0277935. doi: 10.1371/journal.pone.0277935 (PMC9767354; doi:10.1371/journal.pone.0277935)
Supplement: S1 Table — Scenario descriptions and parameter combinations are adapted directly from Ioannidis [1]. The remaining columns contain the results from simulations of 5,000 published findings using different effect size distributions in our model. The parameters for the distributions are set so that the prevalence of effects above the minimum effect of interest approximate the odds specified by the scenario. Missing values in some scenarios occur when the desired prevalence cannot be achieved without changing the minimum effect of interest, thus complicating direct comparisons with other scenarios. * For Two Normals, one cannot obtain the desired prevalence (66,7%) without changing the minimum of interest threshold or the SD of the wider normal. A normal N(0, 1) has only about 62% of its mass beyond the minimum of interest. ** For Two Peaks, one cannot obtain the desired prevalence (0,1%) without changing theminimum of interest threshold. A normal distribution N(0, 0.2) -has over 1% of its mass beyond the minimum of interest on both sides. (XLSX) [file pone.0277935.s009.xlsx]

## Sheet: Prevalence
Scenario description	Odds for True Effects	Prevalence of True Effects		Dichotomous	Two Peaks	Overlapping Peaks	Two Normals	Single Normal
Adequately powered RCT with little bias and 1:1 pre-study odds	1:1	50%		0.5	0.5	0.5	0.5	0.49
Confirmatory meta-analysis of good quality RCTs	2:1	66,7%		0.67	0.67	0.67	0.62	0.67
Meta-analysis of small inconclusive studies	1:3	25%		0.25	0.25	0.26	0.25	0.26
Underpowered, but well-performed phase I/II RCT	1:5	16,7%		0.17	0.17	0.17	0.17	0.16
Underpowered, poorly performed phase I/II RCT	1:5	16,7%		0.17	0.17	0.17	0.17	0.16
Adequately powered exploratory epidemiological study	1:10	9,1%		0.091	0.091	0.096	0.093	0.097
Underpowered exploratory epidemiological study	1:10	9,1%		0.091	0.091	0.095	0.092	0.096
Discovery-oriented exploratory research with massive testing	1:1000	0,1%		0.001	0.001	0.096	0.0013	0.00083
Discovery-oriented exploratory research with massive testing, but with more limited bias (more standardized)	1:1000	0,1%		0.001	0.001	0.097	0.0013	0.00091
