# Supplementary material for: Are most published research findings false in a continuous universe?
Source: PLoS One. 2022 Dec 20;17(12):e0277935. doi: 10.1371/journal.pone.0277935 (PMC9767354; doi:10.1371/journal.pone.0277935)
Supplement: S2 Table — Scenario descriptions and parameter combinations are adapted directly from Ioannidis [1]. The remaining columns contain the prevalence of sign errors in simulations of 5,000 published findings using different effect size distributions in our model. The parameters for the distributions are set so that the prevalence of effects above the minimum effect of interest approximate the specified odds (see S1 Table for model parameters and achieved prevalences for each scenario). Missing values in some scenarios occur when the desired prevalence cannot be achieved without changing the minimum effect of interest, thus complicating direct comparisons with other scenarios.* For Two Normals, one cannot obtain the desired prevalence (66,7%) without changing the minimum of interest threshold or the SD of the wider normal. A normal N(0, 1) has only about 62% of its mass beyond the minimum of interest. ** For Two Peaks, one cannot obtain the desired prevalence (0,1%) without changing the minimum of interest threshold. A normal distribution N(0, 0.2) -has over 1% ofits mass beyond the minimum of interest on both sides. (XLSX) [file pone.0277935.s010.xlsx]

## Sheet: Type S
Scenario description	Power	Odds for True Effects	Prevalence of True Effects	Bias		Dichotomous	Two Peaks	Overlapping Peaks	Two Normals	Single Normal
Adequately powered RCT with little bias and 1:1 pre-study odds	80%	1:1	50%	10%		0	0.0396	0.018	0.029	0.019
Confirmatory meta-analysis of good quality RCTs	95%	2:1	66,7%	30%		0	0.0384	0.0176	- *	0.0204
Meta-analysis of small inconclusive studies	80%	1:3	25%	40%		0	0.178	0.075	0.1586	0.0524
Underpowered, but well-performed phase I/II RCT	20%	1:5	16,7%	20%		0.001	0.2924	0.1788	0.273	0.1434
Underpowered, poorly performed phase I/II RCT	20%	1:5	16,7%	80%		0.0012	0.325	0.1928	0.3138	0.175
Adequately powered exploratory epidemiological study	80%	1:10	9,1%	30%		0	0.2256	0.0646	0.2402	0.0568
Underpowered exploratory epidemiological study	20%	1:10	9,1%	30%		0.0006	0.3686	0.1744	0.3136	0.1786
Discovery-oriented exploratory research with massive testing	20%	1:1000	0,1%	80%		0	0.3986	- **	0.4122	0.274
Discovery-oriented exploratory research with massive testing, but with more limited bias (more standardized)	20%	1:1000	0,1%	20%		0	0.3972	- **	0.3854	0.2666
